# Supplementary material for: Survival and Prognostic Factors of Ultra-Central Tumors Treated with Stereotactic Body Radiotherapy
Source: Cancers (Basel). 2022 Nov 29;14(23):5908. doi: 10.3390/cancers14235908 (PMC9737655; doi:10.3390/cancers14235908)
Supplement: Supplementary file 1 [file cancers-14-05908-s001.zip]

Archive with 1 entries (1 files):
- cancers-2017742-supplementary.pdf
